# Supplementary material for: Scalability of API-Loaded Multifilament Yarn Production by Hot-Melt Extrusion and Evaluation of Fiber-Based Dosage Forms
Source: Pharmaceutics. 2024 Aug 22;16(8):1103. doi: 10.3390/pharmaceutics16081103 (PMC11360357; doi:10.3390/pharmaceutics16081103)
Supplement: Supplementary file 1 [file pharmaceutics-16-01103-s001.zip]

Archive with 1 entries (1 files):
- pharmaceutics-3141352-supplementary.pdf
